# Supplementary material for: Precapillary sphincters maintain perfusion in the cerebral cortex
Source: Nat Commun. 2020 Jan 20;11:395. doi: 10.1038/s41467-020-14330-z (PMC6971292; doi:10.1038/s41467-020-14330-z)
Supplement: Supplementary file 12 — Source Data [file 41467_2020_14330_MOESM12_ESM.xlsx]

## Sheet: Figure 2b-f
Figure 2b
Cortical depth	Sphincter (%)									Bulb (%)
50		50	0	66.6667	100	40	33.3333	66.6667	100		62.5	100	50	100	60	66.6667	50	50
150		75	100		40	50	42.8571	28.5714	33.3333		25	0		80	100	57.1429	28.5714	33.3333
250	50	25	100	16.6667	25	50	66.6667	25	33.3333	50	50	100	25	37.5	66.6667	33.3333	50	50
350		0	0	30.7692	33.3333	45.4545	54.5455	50	27.2727		0	0	23.0769	16.6667	0	27.2727	22.2222	18.1818
450	40	0	75	40	12.5	43.75	20	38.4615	7.14286	20	25	50	33.3333	25	18.75	6.66667	23.0769	7.14286
550	0	16.6667	66.6667	42.8571	25	13.3333	40.9091	15.3846	0	50	33.3333	50	42.8571	12.5	26.6667	27.2727	0	0
650		0	25	0	14.2857	23.0769	36.3636	75	0		0	0	28.5714	42.8571	30.7692	0	0	33.3333
Figure 2c
PA branch number	Sphincter (%)								Bulb (%)
1	33.3333	71.4286	33.3333	42.8571	71.4286	46.1538	64.2857	44.4445	33.3333	28.5714	100	28.5714	85.7143	61.5385	50	55.5556
2		33.3333	75	40	16.6667	50	57.1429	46.6667	0	66.6667	25	46.6667	33.3333	50	35.7143	13.3333
3	0	0	50	33.3333	25	46.1538	41.6667	36.3636	0	42.8571	0	33.3333	0	38.4615	16.6667	33.3333
4	100	25	50	12.5	0	30.7692	33.3333	41.6667	100	50	25	25	16.6667	30.7692	11.1111	25
5	100	0	66.6667	20	40	44.4445	33.3333	27.2727	0	25	33.3333	20	0	11.1111	11.1111	0
6	0	50	66.6667	0	25	11.1111	25	33.3333	0	0	33.3333	66.6667	50	0	12.5	0
7		0	33.3333	0	0	0	16.6667	20		0	0	0	0	16.6667	33.3333	0
Figure 2d
PA diameter	Sphincter (%)								Bulb (%)
8	50	20	0	33.3333	13.3333	40	21.4286	20.8333	50	0	50	33.3333	33.3333	60	7.14286	20.8333
10	50	22.2222	100	33.3333	16.6667	25	47.8261	60	0	22.2222	0	33.3333	16.6667	29.1667	30.4348	32
12		25	100	28.5714	50	39.1304	55.5556	55.5556		62.5	0	28.5714	50	21.7391	16.6667	33.3333
14		0	40	66.6667	50	41.1765	66.6667	66.6667		50	0	66.6667	50	29.4118	44.4444	33.3333
16	0	66.6667	75	57.1429	100	28.5714	50	100	0	33.3333	0	42.8571	50	42.8571	25	50
18	0	0	100	33.3333		50	100	100	100	50	50	33.3333		100	100	0
Figure 2e
1 order Ø	Sphincter (%)									Bulb (%)
3	0	20	0	0	20	0	36.3636	17.6471	20	33.3333	40	50	28.5714	20	30	9.09091	23.5294	0
4	100	15.3846	12.5	26.6667	21.0526	20.8333	20	37.1429	27.2727	100	53.8462	12.5	40	36.8421	41.6667	33.3333	22.8571	18.1818
5	100	27.2727	100	40.9091	25	36.3636	66.6667	56	15.3846	0	27.2727	66.6667	45.4545	12.5	13.6364	41.6667	24	15.3846
6	0	33.3333	25	40	40	50	61.1111	66.6667	25	0	33.3333	25	20	40	50	11.1111	33.3333	50
7		50	75	0		71.4286	83.3333	50	0		0	25	25		0	33.3333	0	100
8		100	50	66.6667		16.6667	50		33.3333		0	50	33.3333		0	0		66.6667
Figure 2f
1 order Ø	Sphincter (%)									Bulb (%)
0.3	0	20	37.5	50	100	18.1818	22.2222	60	50	50	40	50	60	50	50	44.4444	20	50
0.4	0	28.5714	42.8571	16.6667	11.1111	39.2857	45.8333	38.8889	20	0	50	28.5714	33.3333	22.2222	32.1429	33.3333	33.3333	13.3333
0.5	66.6667	33.3333	42.8571	18.75	33.3333	37.5	45.1613	37.037	15.3846	66.6667	33.3333	28.5714	37.5	33.3333	25	16.129	29.6296	30.7692
0.6		20	50	42.1053	10	21.4286	36.3636	38.4615	20		0	0	10.5263	30	7.14286	18.1818	15.3846	20
0.7	100	33.3333		50	50	40	50	33.3333	0	0	0		0	25	20	0	0	0
0.8				50	0	80	100	33.3333	0				50	0	0	0	0	0
Total number of mice: 9
Total number of PAs analyzed: 108
Total number of branchpoints analyzed: 602

## Sheet: Figure 3d-i
				Fig. 3D	Fig. 3E	Fig. 3F	Fig. 3G	Fig. 3H	Fig. 3I
Mouse	dato	segment	branch	Drest	Dilation	Undershot	Rrest	Rdilation	Rundershot
m1	20180116	PA	M1_1	26.7	5.18	-3.46	1.96768e-06	-18.2915	15.1253
m1	20180116	Sphincter	M1_1	2.98	19.09	-10.05	0.0126805	-50.2837	52.755
m1	20180116	Bulb	M1_1	7.96	8.15	-10.19	0.000249085	-26.904	53.7097
m1	20180116	1stCap	M1_1
m2	20180118_f11	PA	M2_1	11.48	22.72	-0.26	5.75748e-05	-55.9102	1.0468
m2	20180118_f11	Sphincter	M2_1	4.26	39.06	-28.64	0.00303642	-73.2582	285.639
m2	20180118_f11	Bulb	M2_1	7.55	22.09	1.8	0.00030776	-54.993	-6.88731
m2	20180118_f11	1stCap	M2_1	3.22	23.83	3.65	0.009302	-57.4699	-13.3591
m2	20180118_f13	PA	M2_2	7.33	20.46	3.05	0.000346405	-52.5071	-11.3236
m2	20180118_f13	Sphincter	M2_2	4.8	56.95	-1.3	0.0018838	-83.5201	5.3735
m2	20180118_f13	Bulb	M2_2	9.82	18.21	-2.17	0.000107536	-48.7867	9.17213
m2	20180118_f13	1stCap	M2_2	4.38	4.78	-3.93	0.00271709	-17.0366	17.3948
m3	20180123_f4	PA	M3_1	17.04	5.13	-0.63	1.1861e-05	-18.1359	2.5602
m3	20180123_f4	Sphincter	M3_1	2.88	22.31	-3.65	0.0145355	-55.316	16.0361
m3	20180123_f4	Bulb	M3_1
m3	20180123_f4	1stCap	M3_1	5.41	13.07	-0.81	0.00116738	-38.8199	3.30669
m4	20180125	PA	M4_1	22.63	7.09	-1.48	3.81296e-06	-23.9666	6.1457
m4	20180125	Sphincter	M4_1	4.21	33.34	-19.14	0.00318326	-68.3657	133.919
m4	20180125	Bulb	M4_1
m4	20180125	1stCap	M4_1	9.12	19.87	5.24	0.000144551	-51.5651	-18.4777
m5	20180703_f8	PA	M5_1	18.88	13.87	-3.76	7.87031e-06	-40.5211	16.5675
m5	20180703_f8	Sphincter	M5_1	7	9.34	-5.29	0.000416493	-30.0345	24.2844
m5	20180703_f8	Bulb	M5_1	7.85	0.25	-3.07	0.000263343	-0.993781	13.2836
m5	20180703_f8	1stCap	M5_1	4.45	1.31	-3.39	0.00255012	-5.07279	14.792
m5	20180703_f9	PA	M5_2	17.89	14.24	-4.5	9.76245e-06	-41.288	20.2227
m5	20180703_f9	Sphincter	M5_2	4.43	23.39	-6.44	0.00259648	-56.86	30.5086
m5	20180703_f9	Bulb	M5_2	7.62	1.99	-6.34	0.000296606	-7.57922	29.9521
m5	20180703_f9	1stCap	M5_2	3.93	14.5	-8.86	0.00419208	-41.8194	44.9319
m6	20180913_f11	PA	M6_1	21.07	5.67	-1.68	5.0739e-06	-19.7965	7.01201
m6	20180913_f11	Sphincter	M6_1	5.1	20.67	-16.37	0.00147815	-52.8369	104.433
m6	20180913_f11	Bulb	M6_1
m6	20180913_f11	1stCap	M6_1	6.89	12.51	-9.52	0.000443734	-37.5927	49.2071
m6	20180913_f14	PA	M6_2	24.15	0.41	-1.48	2.93989e-06	-1.62333	6.1457
m6	20180913_f14	Sphincter	M6_2	4.88	35.27	-14.73	0.00176328	-70.1328	89.1537
m6	20180913_f14	Bulb	M6_2
m6	20180913_f14	1stCap	M6_2	7.18	14.82	-2.62	0.000376272	-42.4653	11.2041
m7	20180918_f17	PA	M7_1	20.54	14.66	-3.32	5.61821e-06	-42.1435	14.4599
m7	20180918_f17	Sphincter	M7_1	5.01	36.3	-31.69	0.00158726	-71.0255	359.264
m7	20180918_f17	Bulb	M7_1	7.72	14.41	-30.15	0.000281534	-41.6361	320.082
m7	20180918_f17	1stCap	M7_1	9.63	5.1	-22.81	0.000116277	-18.0424	181.68
m7	20180918_f9	PA	M7_2	20.7	10.45	-0.9	5.44651e-06	-32.805	3.68248
m7	20180918_f9	Sphincter	M7_2	5.56	24.8	-15.75	0.00104641	-58.7768	98.4817
m7	20180918_f9	Bulb	M7_2	7	25.4	-25.11	0.000416493	-59.5601	217.91
m7	20180918_f9	1stCap	M7_2	5.59	28.23	-28.43	0.00102412	-63.0137	281.132
m8	20180928	PA	M8_1	17.88	2.37	0.16	9.7843e-06	-8.94387	-0.637448
m8	20180928	Sphincter	M8_1	3.96	42.54	-5.78	0.00406649	-75.7756	26.8901
m8	20180928	Bulb	M8_1	11.82	5.5	0.31	5.12307e-05	-19.2783	-1.23045
m8	20180928	1stCap	M8_1	6.5	10.54	0.28	0.000560204	-33.0235	-1.1122
m9	20181002	PA	M9_1	7.29	28.22	0.43	0.000354071	-63.0021	-1.70167
m9	20181002	Sphincter	M9_1	3.94	35.02	-10.2	0.00414968	-69.911	53.7782
m9	20181002	Bulb	M9_1	7.41	18.88	-13.94	0.000331686	-49.9315	82.3033
m9	20181002	1stCap	M9_1	4.6	18.5	-8.28	0.00223341	-49.2861	41.3005
m10	20181003	PA	M10_1	20.01	12.46	1.42	6.23752e-06	-37.4816	-5.48395
m10	20181003	Sphincter	M10_1	4.4	66.02	-2.96	0.00266802	-86.8369	12.7708
m10	20181003	Bulb	M10_1	5.89	31.07	-4.23	0.000830881	-66.1166	18.8727
m10	20181003	1stCap	M10_1	5.21	27.71	-7.89	0.00135722	-62.4076	38.9226
m11	20181004_f12	PA	M11_1	25.68	3.64	-10.01	2.29943e-06	-13.3257	52.4835
m11	20181004_f12	Sphincter	M11_1	7.46	14.02	-25.82	0.000322883	-40.8335	230.257
m11	20181004_f12	Bulb	M11_1
m11	20181004_f12	1stCap	M11_1	10.83	8.53	-18.78	7.26919e-05	-27.9223	129.799
m11	20181004_f18	PA	M11_2	19.52	2.67	-9.12	6.8878e-06	-10.0035	46.5976
m11	20181004_f18	Sphincter	M11_2	7.4	10.91	-28.41	0.000333483	-33.9128	280.707
m11	20181004_f18	Bulb	M11_2
m11	20181004_f18	1stCap	M11_2	9.89	22.59	-19.14	0.000104524	-55.7228	133.919
m11	20181004_f2	PA	M11_3	11.11	31.39	-3.59	6.56363e-05	-66.4455	15.7475
m11	20181004_f2	Sphincter	M11_3	5.17	43.11	-13.03	0.00139971	-76.1592	74.7922
m11	20181004_f2	Bulb	M11_3
m11	20181004_f2	1stCap	M11_3	7.39	36.3	-4.25	0.000335291	-71.0255	18.972
m11	20181004_f6	PA	M11_4	17.66	27.15	3.62	1.0281e-05	-61.7409	-13.2588
m11	20181004_f6	Sphincter	M11_4	5.31	54.99	-9.56	0.00125783	-82.6705	49.4713
m11	20181004_f6	Bulb	M11_4
m11	20181004_f6	1stCap	M11_4	7.91	34.21	-3.62	0.000255443	-69.178	15.8917
m12	20181014	PA	M12_1	15.29	6.84	-3.97	1.82966e-05	-23.2525	17.5905
m12	20181014	Sphincter	M12_1	2.86	47.18	-6.45	0.0149464	-78.689	30.5644
m12	20181014	Bulb	M12_1	6.33	-1.43	-7.25	0.000622852	5.93049	35.1277
m12	20181014	1stCap	M12_1	5.1	4.52	-3.31	0.00147815	-16.208	14.4126

## Sheet: Figure 4c-d
Figure 4c
Baseline 1	030718 PA8	270618 PA9	210818 PA10	210818 PA3	230818 n1	230818 n2	290818 PA10	290818 PA11 n1	290818 PA11 n2	290818 PA13	270918 PA1	270918 PA3
Sphincter	8.964	9.24585	6.98158	5.04431	10.362	6.35382	3.53651	13.5605	8.75817	11.1435	15.8467	6.65479
Bulb	1.72264	3.59362	2.90155	2.51424	4.92616	2.39095	1.54802	2.75998	3.5905	7.44515	9.89986	3.26967
1. order	3.82293	4.16169	2.07195	4.17477	3.81637	3.05663	1.64576	4.8024	6.977	11.1954	12.7916	1.15672
Sphincter RBC flux	536.842	578.947	500	431.579	457.895	505.263	173.684	821.053	463.158	1000	910.526	152.632
1 order RBC flux	526.316	589.474	552.632	336.842	452.632	473.684	131.579	810.526	400	952.632	1078.95	115.789
Baseline 2
Sphincter	9.44032	8.38637	7.27969	4.99335	10.4711	7.0049	2.57943	10.7932	8.82267	13.9597	15.5361	5.95435
Bulb	1.66405	3.20654	2.92544	2.65097	5.1313	2.27101	1.25451	2.90918	3.04911	6.23369	9.85069	3.11312
1. order	3.88268	4.88187	1.95099	4.53913	3.24678	2.95894	1.51438	4.75355	7.4606	11.5267	12.5755	1.19326
Sphincter RBC flux	521.053	589.474	436.842	442.105	557.895	468.421	131.579	826.316	557.895	905.263	915.789	152.632
1 order RBC flux	636.842	694.737	510.526	442.105	463.158	410.526	152.632	821.053	568.421	1136.84	1031.58	121.053
Baseline 3
Sphincter	9.48775	7.88385	7.01362	4.932	9.86663	6.98022	2.86033	9.6242	8.96949	14.7363	14.2114	5.6111
Bulb	1.78143	2.75211	3.16616	2.57804	4.86853	3.07969	1.15152	3.27958	3.16996	6.32557	9.80342	2.08332
1. order	3.67112	4.74833	1.79834	4.45108	3.46322	2.75482	1.48604	5.06857	6.59367	12.6372	12.5688	1.11909
Sphincter RBC flux	521.053	473.684	436.842	405.263	463.158	473.684	142.105	863.158	478.947	910.526	926.316	152.632
1 order RBC flux	626.316	689.474	515.789	484.211	415.789	421.053	121.053	778.947	473.684	1042.11	1052.63	142.105
Stim peak
Sphincter	10.5555	11.1045	7.46711	6.36259	10.1457	6.04369	3.8563	16.1332	9.80446	17.3709	18.7616	6.21914
Bulb	2.32587	5.48942	3.50156	3.59066	5.27045	3.50087	2.10754	3.15276	3.7538	9.59469	11.9421	3.19772
1. order	4.19909	4.93945	2.16838	4.43185	3.63963	2.51166	2.77506	6.46035	7.43197	12.3435	14.1488	1.6574
Sphincter RBC flux	626.316	900	515.789	589.474	663.158	531.579	268.421	1000	542.105	1347.37	1252.63	226.316
1 order RBC flux	631.579	910.526	615.789	500	536.842	442.105	189.474	984.211	542.105	994.737	1152.63	194.737
10s after stim peak
Sphincter	10.9148	11.1774	7.63272	5.48378	11.814	7.49866	1.95838	19.3904	10.0288	14.0397	16.0199	6.02439
Bulb	2.01889	4.97701	3.31194	3.48188	5.35115	3.12695	1.81193	3.47979	3.35617	7.30615	11.0259	2.45606
1. order	4.16052	6.01319	2.06183	4.67467	4.06802	3.0225	1.30878	6.28199	7.13173	11.919	13.5057	1.21346
Sphincter RBC flux	578.947	878.947	510.526	442.105	663.158	552.632	126.316	1057.89	473.684	931.579	1173.68	168.421
1 order RBC flux	678.947	1042.11	494.737	542.105	563.158	452.632	110.526	931.579	242.105	863.158	1068.42	152.632
20s after stim peak
Sphincter	9.73248	10.9064	6.74895	4.80847	10.8901	7.70777	3.42987	13.5339	8.39516	13.1916	13.6527	6.84145
Bulb	2.00261	3.86157	3.21889	2.9643	4.85666	2.85169	1.45758	3.47179	3.34012	6.50612	9.29874	4.10714
1. order	4.30968	5.50802	1.97555	3.89429	3.51845	2.90121	1.43181	6.47241	6.3842	11.7563	12.5173	1.18648
Sphincter RBC flux	557.895	663.158	431.579	426.316	494.737	547.368	173.684	821.053	500	757.895	984.211	115.789
1 order RBC flux	684.211	789.474	547.368	457.895	415.789	452.632	115.789	973.684	473.684	1036.84	1052.63	105.263
30s after stim peak
Sphincter	10.3485	8.64042	7.24924	4.62601	8.77333	7.53838	3.14506	12.7905	7.19085	13.4995	14.4916	5.23285
Bulb	2.03461	2.77246	3.25028	2.95115	4.96052	2.50334	1.63578	2.7109	2.9607	6.48193	9.56569	3.85061
1. order	4.11825	5.33853	1.80576	3.80501	3.2769	3.26557	2.38349	5.34797	7.74518	9.33792	12.636	1.20237
Sphincter RBC flux	505.263	505.263	515.789	415.789	521.053	494.737	184.211	821.053	452.632	936.842	952.632	126.316
1 order RBC flux	615.789	694.737	473.684	426.316	447.368	494.737	184.211	868.421	584.211	1031.58	1068.42	110.526
40s after stim peak
Sphincter	9.17323	9.39918	6.69968	4.46179	9.78183	6.78483	3.51924	12.0362	9.42416	12.9726	12.7594	5.08258
Bulb	2.05536	3.81877	3.05528	2.47854	5.10053	2.62906	1.64378	3.15489	3.64027	6.0976	8.98539	3.66952
1. order	3.87284	4.65608	1.90448	4.34659	3.2714	3.53357	2.09937	5.54955	7.18408	11.579	11.3555	1.14603
Sphincter RBC flux	421.053	642.105	426.316	447.368	489.474	463.158	163.158	784.211	489.474	800	1068.42	105.263
1 order RBC flux	578.947	726.316	494.737	489.474	405.263	394.737	163.158	952.632	447.368	1094.74	1042.11	115.789
50s after stim peak
Sphincter	9.24768	8.7672	6.40058	4.61057	9.80211	6.21334	3.97336	11.0906	7.36099	14.2057	12.9909	6.06675
Bulb	1.98051	2.96428	3.05765	2.72145	5.66102	2.34289	1.95935	3.15949	2.56886	7.10949	9.33384	3.27045
1. order	3.74031	5.57521	1.93832	4.18567	3.67341	2.92589	2.67377	6.03043	6.48546	11.4522	11.2593	1.21958
Sphincter RBC flux	489.474	563.158	421.053	373.684	468.421	457.895	205.263	768.421	442.105	873.684	868.421	115.789
1 order RBC flux	600	694.737	531.579	436.842	494.737	447.368	231.579	931.579	436.842	1010.53	1063.16	136.842
140s after stim peak
Sphincter	9.55103	9.57037	6.66238	5.10621	8.61788	6.18719	2.77636	9.89124	9.84179	14.8108	13.4196	6.1642
Bulb	1.81954	2.97403	3.14233	3.22156	5.38895	2.23279	1.56719	2.55865	3.13547	7.8861	9.68519	4.42115
1. order	3.24991	4.91829	1.78521	3.8222	3.10123	3.24608	1.94987	5.95235	6.347	9.93908	12.2634	1.24213
Sphincter RBC flux	484.211	515.789	415.789	426.316	373.684	368.421	247.368	721.053	463.158	942.105	868.421	100
1 order RBC flux	526.316	721.053	536.842	494.737	431.579	468.421	168.421	915.789	505.263	900	1094.74	115.789
230s after stim peak
Sphincter	9.74127	9.23235	7.17122	4.74762	9.24546	6.02157	3.19529	12.5484	10.2221	13.9695	12.9435	6.55936
Bulb	1.83044	3.29366	5.33879	2.93076	5.10975	2.41759	1.59063	2.8348	3.5301	7.40272	7.97596	3.39715
1. order	3.58938	4.22418	1.83692	3.74153	3.38179	3.5282	2.40065	4.58364	4.57621	12.6174	11.6646	1.34696
Sphincter RBC flux	484.211	626.316	415.789	421.053	457.895	400	126.316	847.368	431.579	884.211	810.526	147.368
1 order RBC flux	557.895	700	468.421	457.895	447.368	426.316	200	773.684	378.947	1089.47	1089.47	121.053
320s after stim peak
Sphincter	9.1529	9.39157	6.46303	4.34729	8.9479	5.77269	3.05449	9.95744	8.44897	13.05	14.0277	6.44433
Bulb	1.83948	3.38077	3.2807	3.27695	5.31868	2.39834	1.40644	3.02517	3.22237	6.56095	7.97596	5.1204
1. order	3.41598	4.70875	1.93186	4.27204	3.35708	3.52789	1.81855	6.10503	6.96706	10.4791	11.5228	1.40788
Sphincter RBC flux	510.526	621.053	421.053	400	452.632	394.737	147.368	768.421	415.789	873.684	900	142.105
1 order RBC flux	547.368	736.842	463.158	384.211	442.105	463.158	147.368	989.474	494.737	1089.47	1000	142.105
Figure 4d
Mouse	segment	branch	v_RBC
M0	Sphincter	M0_PA8	1.6174
M1	Sphincter	M1_PA9	2.67208
M3	Sphincter	M3_PA10	0.541088
M3	Sphincter	M3_PA3	1.3727
M5	Sphincter	M5_n1	1.58075
M5	Sphincter	M5_n2	0.928124
M9	Sphincter	M9_PA10	0.981265
M9	Sphincter	M9_PA11	8.0644
M9	Sphincter	M9_PA11	1.37198
M9	Sphincter	M9_PA13	4.09102
M11	Sphincter	M11_PA1	3.56349
M11	Sphincter	M11_PA3	0.768037
M0	bulb	M0_PA8	0.603161
M1	bulb	M1_PA9	2.30533
M3	bulb	M3_PA10	2.34108
M3	bulb	M3_PA3	1.00958
M5	bulb	M5_n1	0.685694
M5	bulb	M5_n2	0.920324
M9	bulb	M9_PA10	0.78952
M9	bulb	M9_PA11	0.49688
M9	bulb	M9_PA11	0.483935
M9	bulb	M9_PA13	2.92655
M11	bulb	M11_PA1	2.09075
M11	bulb	M11_PA3	2.29836
M0	caps	M0_PA8	0.517438
M1	caps	M1_PA9	1.41589
M3	caps	M3_PA10	0.227955
M3	caps	M3_PA3	0.28634
M5	caps	M5_n1	0.559225
M5	caps	M5_n2	0.610108
M9	caps	M9_PA10	1.22634
M9	caps	M9_PA11	1.59757
M9	caps	M9_PA11	0.734759
M9	caps	M9_PA13	0.83101
M11	caps	M11_PA1	1.50354
M11	caps	M11_PA3	0.50104

## Sheet: Figure 5c
Figure 5c
Mouse	segment	branch	Drest	Dpapaverine	Ddifference
M1	Sphincter	M1Loc4	4.29	7.13	2.84
M1	Bulb	M1Loc4	7.9	10.02	2.12
M1	1stCap	M1Loc4	5.42	6.44	1.02
M2	Sphincter	M1Loc1	6.96	8.38	1.42
M2	Bulb	M1Loc1	12.91	13.43	0.52
M2	1stCap	M1Loc1	9.32	9.75	0.43
M2	Sphincter	M2Loc2	4.79	5.87	1.08
M2	Bulb	M2Loc2	13.81	13.15	-0.66
M2	1stCap	M2Loc2	6.78	7.3	0.52
M3	Sphincter	M3Loc3	5.28	6.51	1.23
M3	Bulb	M3Loc3	9.53	10.26	0.73
M3	1stCap	M3Loc3	4.44	7.18	2.74
M3	Sphincter	M3Loc4	5.08	5.73	0.65
M3	Bulb	M3Loc4	8.56	8.38	-0.18
M3	1stCap	M3Loc4	9.5	8.38	-1.12
M4	Sphincter	M4Loc1	7.16	7.74	0.58
M4	Bulb	M4Loc1	10.36	9.8	-0.56
M4	1stCap	M4Loc1	10.54	10.22	-0.32
M4	Sphincter	M4Loc2	5.65	6.48	0.83
M4	Bulb	M4Loc2	8.59	8.7	0.11
M4	1stCap	M4Loc2	4.9	5.58	0.68
M4	Sphincter	M4Loc3	5.38	6.04	0.66
M4	Bulb	M4Loc3	8.71	9.35	0.64
M4	1stCap	M4Loc3	5.17	4.49	-0.68
M5	Sphincter	M5Loc1	4.64	9.11	4.47
M5	Bulb	M5Loc1	10.29	13.29	3
M5	1stCap	M5Loc1	6.7	11.52	4.82
M5	Sphincter	M5Loc2	4.31	6.69	2.38
M5	Bulb	M5Loc2	9.27	11.95	2.68
M5	1stCap	M5Loc2	7.94	9.78	1.84
M5	Sphincter	M5Loc3	6.45	8.35	1.9
M5	Bulb	M5Loc3	16.79	17.24	0.45
M5	1stCap	M5Loc3	6.12	7.43	1.31
M6	Sphincter	M6Loc1	4.22	5.43	1.21
M6	Bulb	M6Loc1	9.54	11.55	2.01
M6	1stCap	M6Loc1	6.68	8.06	1.38
M6	Sphincter	M6Loc3	4.95	5.53	0.58
M6	Bulb	M6Loc3
M6	1stCap	M6Loc3	7.27	8.39	1.12
M7	Sphincter	M7Loc1	4.14	6.39	2.25
M7	Bulb	M7Loc1	10.15	10.99	0.84
M7	1stCap	M7Loc1	7.44	9.03	1.59
M7	Sphincter	M7Loc2a	3.83	5.11	1.28
M7	Bulb	M7Loc2a	7.93	9.61	1.68
M7	1stCap	M7Loc2a	6.31	7.67	1.36
M7	Sphincter	M7Loc2b	3.91	6.14	2.23
M7	Bulb	M7Loc2b	9.59	10.04	0.45
M7	1stCap	M7Loc2b	6.49	6.71	0.22
M7	Sphincter	M7Loc3	3.83	5.23	1.4
M7	Bulb	M7Loc3
M7	1stCap	M7Loc3	5.89	7.01	1.12
M8	Sphincter	M8Loc1	3.57	4.55	0.98
M8	Bulb	M8Loc1	8.88	9.83	0.95
M8	1stCap	M8Loc1	4.89	5.2	0.31
M8	Sphincter	M8Loc2	4.62	5.2	0.58
M8	Bulb	M8Loc2	10.32	10.91	0.59
M8	1stCap	M8Loc2	6.5	6.52	0.02

## Sheet: Figure 6d-e
Fig.6d																		Fig.6e
Minimum Phase I						Maximum Phase II						Minimum Phase III						Resistance proxy
Mouse	date	segment	branch	Drel Phase I		Mouse	date	segment	branch	Drel Phase II		Mouse	date	segment	branch	Drel Phase III		Mouse	date	Segment	branch	Rprx_rest	Rprx_phase3
m1	d020318	PA	m1_1	-5.95556		m0	d070218	PA	m0_1	44.8441		m0	d070218	PA	m0_1	-10.49		M1	07_12	PA	M1_1	0.00016228	0.00017744
m1	d020318	Sphincter	m1_1	-5.85084		m0	d070218	Sphincter	m0_1	93.6365		m0	d070218	Sphincter	m0_1	-13.84		M1	07_12	Sphincter	M1_1	0.0067406	0.0076842
m1	d020318	Bulb	m1_1	-5.85891		m0	d070218	Bulb	m0_1	17.4313		m0	d070218	Bulb	m0_1	-4.82		M1	07_12	Bulb	M1_1	0.000302917	0.00031556
m1	d020318	1st order	m1_1	-5.68919		m0	d070218	1st order	m0_1	32.0971		m0	d070218	1st order	m0_1	-12.99		M1	07_12	1st order	M1_1	0.00432257	0.0050637
m3	d200218	PA	m3_1	-7.37094		m1	d020318	PA	m1_1	23.8271		m1	d020318_n1	PA	m1_1	1.1		M2	02_03_n1	Sphincter	M2_1	0.0751392	0.31129
m3	d200218	Sphincter	m3_1	-9.48424		m1	d020318	Sphincter	m1_1	43.5279		m1	d020318_n1	Sphincter	m1_1	-39.57		M2	02_03_n1	Bulb	M2_1	0.000192473	0.00019355
m3	d200218	Bulb	m3_1	-20.8198		m1	d020318	Bulb	m1_1	18.9111		m1	d020318_n1	Bulb	m1_1	-3.88		M2	02_03_n1	1st order	M2_1	0.0209015	0.025449
m3	d200218	1st order	m3_1	-28.6196		m1	d020318	1st order	m1_1	20.655		m1	d020318_n1	1st order	m1_1	-15.1		M2	02_03_n2	PA	M2_2	3.6336e-05	5.204e-05
m5	d260218	PA	m5_1	-4.71428		m1	d020318	PA	m1_2	26.4085		m1	d020318_n2	PA	m1_2	-11.95		M2	02_03_n2	Sphincter	M2_2	0.00266802	0.0086615
m5	d260218	Sphincter	m5_1	-7.75972		m1	d020318	Sphincter	m1_2	10.9884		m1	d020318_n2	Sphincter	m1_2	-36.3		M2	02_03_n2	Bulb	M2_2	0.000179451	0.00025315
m5	d260218	Bulb	m5_1	-1.43477		m1	d020318	Bulb	m1_2	14.84		m1	d020318_n2	Bulb	m1_2	-18.01		M2	02_03_n2	1st order	M2_2	0.00248249	0.0061216
m5	d260218	1st order	m5_1	-2.73012		m1	d020318	1st order	m1_2	17.1295		m1	d020318_n2	1st order	m1_2	-28.55		M3	20_02_n2	PA	M4_1
m5	d260218	PA	m5_2	-49.1213		m2	d141217	PA	m2_1	10.1465		m2	d201217	PA	m3_1	-25.48		M3	20_02_n2	Sphincter	M4_1	0.00208457
m5	d260218	Sphincter	m5_2	-31.4059		m2	d141217	Sphincter	m2_1	6.44062		m2	d201217	Sphincter	m3_1	-35.39		M3	20_02_n2	Bulb	M4_1
m5	d260218	Bulb	m5_2	-21.4996		m2	d141217	Bulb	m2_1	11.9228		m2	d201217	Bulb	m3_1	-22.82		M3	20_02_n2	1st order	M4_1
m5	d260218	1st order	m5_2	-52.8853		m2	d141217	1st order	m2_1	11.3876		m2	d201217	1st order	m3_1	-41.26		M4	26_02_n2	PA	M6_1	0.000118724	0.00012568
m6	d270218	PA	m6_1	-8.34612		m3	d200218	PA	m3_1	53.4552		m3	d210218_n7	PA	m4_1	4.66		M4	26_02_n2	Sphincter	M6_1	0.0053938	0.014023
m6	d270218	Sphincter	m6_1	-23.8087		m3	d200218	Sphincter	m3_1	41.9825		m3	d210218_n7	Sphincter	m4_1	-16.85		M4	26_02_n2	Bulb	M6_1	0.000499224	0.0005181
m6	d270218	Bulb	m6_1	-11.8891		m3	d200218	Bulb	m3_1	49.0618		m3	d210218_n7	Bulb	m4_1	-13.36		M4	26_02_n2	1st order	M6_1	0.0088538	0.0099311
m6	d270218	1st order	m6_1	-3.73087		m3	d200218	1st order	m3_1	54.0538		m3	d210218_n7	1st order	m4_1	-6.08		M5	27_02 n2	PA	M7_1
m7	d280218	PA	m7_1	-63.6675		m4	d210218	PA	m4_1	42.0386		m4	d260218_n2	PA	m5_1	-3.35		M5	27_02 n2	Sphincter	M7_1	0.53365	0.53656
m7	d280218	Sphincter	m7_1	-20.686		m4	d210218	Sphincter	m4_1	24.978		m4	d260218_n2	Sphincter	m5_1	-32.19		M5	27_02 n2	Bulb	M7_1	0.00315319	0.0032444
m7	d280218	Bulb	m7_1	-43.4837		m4	d210218	Bulb	m4_1	23.3363		m4	d260218_n2	Bulb	m5_1	-6.24		M5	27_02 n2	1st order	M7_1	0.0155903	0.015645
m7	d280218	1st order	m7_1	-38.0366		m4	d210218	1st order	m4_1	11.9353		m4	d260218_n2	1st order	m5_1	-6.36		M5	27_02 n3	PA	M7_2	0.000391311	0.00080405
m8	d301017	PA	m8_1	-17.9977		m5	d260218	PA	m5_1	6.99273		m5	d270218_n2	PA	m6_1	-41.22		M5	27_02 n3	Sphincter	M7_2	0.0229228	0.068676
m8	d301017	Sphincter	m8_1	-44.5135		m5	d260218	Sphincter	m5_1	58.0209		m5	d270218_n2	Sphincter	m6_1	-54.52		M5	27_02 n3	Bulb	M7_2	0.00215739	0.0053685
m8	d301017	Bulb	m8_1	-16.4685		m5	d260218	Bulb	m5_1	11.2069		m5	d270218_n2	Bulb	m6_1	-33.69		M5	27_02 n3	1st order	M7_2	0.0182694	0.035816
m8	d301017	1st order	m8_1	-22.5657		m5	d260218	1st order	m5_1	5.64852		m5	d270218_n2	1st order	m6_1	-27.67		M5	27_02 n4	PA	M7_3	7.80249e-05	8.7588e-05
						m5	d260218	PA	m5_2	30.2506		m5	d270218_n3	PA	m6_2	-26.16		M5	27_02 n4	Sphincter	M7_3	0.0104189	0.014091
						m5	d260218	Sphincter	m5_2	71.5646		m5	d270218_n3	Sphincter	m6_2	-36.85		M5	27_02 n4	Bulb	M7_3	0.00227268	0.002689
						m5	d260218	Bulb	m5_2	17.5372		m5	d270218_n3	Bulb	m6_2	-28.54		M5	27_02 n4	1st order	M7_3	0.00357361	0.0037523
						m5	d260218	1st order	m5_2	16.3389		m5	d270218_n3	1st order	m6_2	-44.83		M6	28_02 n1	PA	M8_1	0.000553362	0.00059174
						m6	d270218	PA	m6_1	16.6132		m5	d270218_n4	PA	m6_3	-7		M6	28_02 n1	Sphincter	M8_1	0.0251945	0.026748
						m6	d270218	Sphincter	m6_1	10.6397		m5	d270218_n4	Sphincter	m6_3	-30.17		M6	28_02 n1	Bulb	M8_1	0.00803552	0.0098729
						m6	d270218	Bulb	m6_1	14.6589		m5	d270218_n4	Bulb	m6_3	-9.9		M6	28_02 n1	1st order	M8_1	0.0931721	0.099629
						m6	d270218	1st order	m6_1	18.3674		m5	d270218_n4	1st order	m6_3	-14.01		M6	28_02 n5	PA	M8_2
						m6	d270218	PA	m6_2	24.1178		m6	d280218_n1	PA	m7_1	-13.91		M6	28_02 n5	Sphincter	M8_2	0.0141387	0.014465
						m6	d270218	Sphincter	m6_2	76.9025		m6	d280218_n1	Sphincter	m7_1	-8.55		M6	28_02 n5	Bulb	M8_2	0.000560204	0.00056399
						m6	d270218	Bulb	m6_2	38.4535		m6	d280218_n1	Bulb	m7_1	-30.04		M6	28_02 n5	1st order	M8_2	0.0030651	0.003379
						m6	d270218	1st order	m6_2	34.7539		m6	d280218_n1	1st order	m7_1	-12.19		M7	30_10 n3	PA	M9_1
						m6	d270218	PA	m6_3	37.2733		m6	d280218_n5	PA	m7_2	0		M7	30_10 n3	Sphincter	M9_1	0.0650638	0.07103
						m6	d270218	Sphincter	m6_3	17.65		m6	d280218_n5	Sphincter	m7_2	-4.76		M7	30_10 n3	Bulb	M9_1	0.000717522	0.0011153
						m6	d270218	Bulb	m6_3	16.0592		m6	d280218_n5	Bulb	m7_2	-3.5		M7	30_10 n3	1st order	M9_1	0.0014898	0.0018767
						m6	d270218	1st order	m6_3	7.64673		m6	d280218_n5	1st order	m7_2	-17.52		M7	30_10 n4	PA	M9_2	7.11031e-05	8.1517e-05
						m7	d280218	PA	m7_1	39.0176		m7	d301017_n3	PA	m8_1	-0.13		M7	30_10 n4	Sphincter	M9_2	0.0264358	0.045348
						m7	d280218	Sphincter	m7_1	31.6232		m7	d301017_n3	Sphincter	m8_1	-14.93		M7	30_10 n4	Bulb	M9_2
						m7	d280218	Bulb	m7_1	25.9916		m7	d301017_n3	Bulb	m8_1	-16.56		M7	30_10 n4	1st order	M9_2	0.00681841	0.008439
						m7	d280218	1st order	m7_1	10.2704		m7	d301017_n3	1st order	m8_1	-10.14
						m7	d280218	PA	m7_2	23.7987		m7	d301017_n4	PA	m8_2	-7.54
						m7	d280218	Sphincter	m7_2	8.43646		m7	d301017_n4	Sphincter	m8_2	-22.44
						m7	d280218	Bulb	m7_2	20.891		m7	d301017_n4	Bulb	m8_2	4.28
						m7	d280218	1st order	m7_2	18.8939		m7	d301017_n4	1st order	m8_2	-12.22
						m8	d301017	PA	m8_1	18.0857
						m8	d301017	Sphincter	m8_1	19.0545
						m8	d301017	Bulb	m8_1	12.5551
						m8	d301017	1st order	m8_1	3.71645
						m8	d301017	PA	m8_2	33.7138
						m8	d301017	Sphincter	m8_2	50.7142
						m8	d301017	Bulb	m8_2	23.2704
						m8	d301017	1st order	m8_2	19.2815

## Sheet: Figure 7b-d
Fig.7b
Resting conditions				Functional Stimulation
X	Y + sphinct	Y - sphinct		P25 + sphinct	P25 - sphinct		P35 + sphinct	P35 - sphinct
0.8	38.4959	4.9359		19.7777	1.14877		23.6427	1.37239
0.9	28.8797	2.39227		11.5108	0.547811		13.7596	0.65394
1	20.0663	1.21662		6.48326	0.294346		7.74689	0.348963
1.1	13.2244	0.659512		3.66282	0.17579		4.37791	0.208205
Fig.7c
Resting conditions
X	P20	P25	P30
0.8	13.349	15.023	16.698
0.9	14.913	17.369	19.826
1	16.346	19.519	22.693
1.1	17.458	21.188	24.917
Fig.7d
Plasma skimming
X	Q_BF	Q_RBC
0.8	41.6667	28.5714
0.9	53.8462	50
1	69.2308	60
1.1	80.7692	73.3333

## Sheet: Supplementary table 1
Extended data table 1
Mouse	dato	segment	branch	Drest	Dilation	Undershot
m1	20180116	PA	M1_1	26.7	5.18	-3.46
m1	20180116	Sphincter	M1_1	2.98	19.09	-10.05
m1	20180116	Bulb	M1_1	7.96	8.15	-10.19
m1	20180116	1stCap	M1_1
m2	20180118_f11	PA	M2_1	11.48	22.72	-0.26
m2	20180118_f11	Sphincter	M2_1	4.26	39.06	-28.64
m2	20180118_f11	Bulb	M2_1	7.55	22.09	1.8
m2	20180118_f11	1stCap	M2_1	3.22	23.83	3.65
m2	20180118_f13	PA	M2_2	7.33	20.46	3.05
m2	20180118_f13	Sphincter	M2_2	4.8	56.95	-1.3
m2	20180118_f13	Bulb	M2_2	9.82	18.21	-2.17
m2	20180118_f13	1stCap	M2_2	4.38	4.78	-3.93
m3	20180123_f4	PA	M3_1	17.04	5.13	-0.63
m3	20180123_f4	Sphincter	M3_1	2.88	22.31	-3.65
m3	20180123_f4	Bulb	M3_1
m3	20180123_f4	1stCap	M3_1	5.41	13.07	-0.81
m4	20180125	PA	M4_1	22.63	7.09	-1.48
m4	20180125	Sphincter	M4_1	4.21	33.34	-19.14
m4	20180125	Bulb	M4_1
m4	20180125	1stCap	M4_1	9.12	19.87	5.24
m5	20180703_f8	PA	M5_1	18.88	13.87	-3.76
m5	20180703_f8	Sphincter	M5_1	7	9.34	-5.29
m5	20180703_f8	Bulb	M5_1	7.85	0.25	-3.07
m5	20180703_f8	1stCap	M5_1	4.45	1.31	-3.39
m5	20180703_f9	PA	M5_2	17.89	14.24	-4.5
m5	20180703_f9	Sphincter	M5_2	4.43	23.39	-6.44
m5	20180703_f9	Bulb	M5_2	7.62	1.99	-6.34
m5	20180703_f9	1stCap	M5_2	3.93	14.5	-8.86
m6	20180913_f11	PA	M6_1	21.07	5.67	-1.68
m6	20180913_f11	Sphincter	M6_1	5.1	20.67	-16.37
m6	20180913_f11	Bulb	M6_1
m6	20180913_f11	1stCap	M6_1	6.89	12.51	-9.52
m6	20180913_f14	PA	M6_2	24.15	0.41	-1.48
m6	20180913_f14	Sphincter	M6_2	4.88	35.27	-14.73
m6	20180913_f14	Bulb	M6_2
m6	20180913_f14	1stCap	M6_2	7.18	14.82	-2.62
m7	20180918_f17	PA	M7_1	20.54	14.66	-3.32
m7	20180918_f17	Sphincter	M7_1	5.01	36.3	-31.69
m7	20180918_f17	Bulb	M7_1	7.72	14.41	-30.15
m7	20180918_f17	1stCap	M7_1	9.63	5.1	-22.81
m7	20180918_f9	PA	M7_2	20.7	10.45	-0.9
m7	20180918_f9	Sphincter	M7_2	5.56	24.8	-15.75
m7	20180918_f9	Bulb	M7_2	7	25.4	-25.11
m7	20180918_f9	1stCap	M7_2	5.59	28.23	-28.43
m8	20180928	PA	M8_1	17.88	2.37	0.16
m8	20180928	Sphincter	M8_1	3.96	42.54	-5.78
m8	20180928	Bulb	M8_1	11.82	5.5	0.31
m8	20180928	1stCap	M8_1	6.5	10.54	0.28
m9	20181002	PA	M9_1	7.29	28.22	0.43
m9	20181002	Sphincter	M9_1	3.94	35.02	-10.2
m9	20181002	Bulb	M9_1	7.41	18.88	-13.94
m9	20181002	1stCap	M9_1	4.6	18.5	-8.28
m10	20181003	PA	M10_1	20.01	12.46	1.42
m10	20181003	Sphincter	M10_1	4.4	66.02	-2.96
m10	20181003	Bulb	M10_1	5.89	31.07	-4.23
m10	20181003	1stCap	M10_1	5.21	27.71	-7.89
m11	20181004_f12	PA	M11_1	25.68	3.64	-10.01
m11	20181004_f12	Sphincter	M11_1	7.46	14.02	-25.82
m11	20181004_f12	Bulb	M11_1
m11	20181004_f12	1stCap	M11_1	10.83	8.53	-18.78
m11	20181004_f18	PA	M11_2	19.52	2.67	-9.12
m11	20181004_f18	Sphincter	M11_2	7.4	10.91	-28.41
m11	20181004_f18	Bulb	M11_2
m11	20181004_f18	1stCap	M11_2	9.89	22.59	-19.14
m11	20181004_f2	PA	M11_3	11.11	31.39	-3.59
m11	20181004_f2	Sphincter	M11_3	5.17	43.11	-13.03
m11	20181004_f2	Bulb	M11_3
m11	20181004_f2	1stCap	M11_3	7.39	36.3	-4.25
m11	20181004_f6	PA	M11_4	17.66	27.15	3.62
m11	20181004_f6	Sphincter	M11_4	5.31	54.99	-9.56
m11	20181004_f6	Bulb	M11_4
m11	20181004_f6	1stCap	M11_4	7.91	34.21	-3.62
m12	20181014	PA	M12_1	15.29	6.84	-3.97
m12	20181014	Sphincter	M12_1	2.86	47.18	-6.45
m12	20181014	Bulb	M12_1	6.33	-1.43	-7.25
m12	20181014	1stCap	M12_1	5.1	4.52	-3.31

## Sheet: Supplementary figure 5c-f
Extended data figure 5c-f
Figure 5c Absolute length
Experiment Date	File No.	Sphinc_Rest (um)	Bulb_Rest (um)	Sphinc_Dilation (um)	Bulb_Dilation (um)	Sphinc_Undershoot (um)	Bulb_Undershoot (um)
20180116	F26	5.622	14.774	5.0595	15.893	5.6132	14.086
20180118	F11	3.2066	6.7977	2.8927	8.2001	3.3621	6.8582
20180118	F13	3.561	6.82	2.406	7.1686	3.3563	6.3591
20180123	F4	4.8364	NA	4.2263	NA	4.7185	NA
20180125	F5	3.8082	NA	3.0695	NA	3.5752	NA
20180703	F8	4.3816	8.6294	3.3865	8.3711	4.0866	8.5524
20180703	F9	2.9385	10.05	2.6345	9.96	3.178	9.9712
20180913	F11	3.0432	NA	3.121	NA	3.0925	NA
20180913	F14	2.7605	NA	2.3804	NA	2.5833	NA
20180918	F17	4.9672	12.617	3.8106	12.98	5.8342	10.431
20180918	F9	3.9048	6.3103	2.9838	8.3158	4.2763	5.365
20180928	F10	3.4521	9.4987	2.4583	10.388	4.0811	9.2021
20181002	F2	2.3125	9.3529	1.727	9.8155	2.4464	9.2715
20181003	F1	4.1832	7.9193	2.2012	10.272	5.2355	10.272
20181004	F12	7.5035	NA	6.6587	NA	8.6595	NA
20181004	F18	5.5179	NA	4.6796	NA	5.9609	NA
20181004	F2	8.7626	NA	7.2657	NA	8.2981	NA
20181004	F6	7.6069	NA	5.9156	NA	6.5428	NA
20181014	F2	4.5774	11.559	4.1641	11.4691	4.2563	11.0433
Figure 5d Proxy of resistance at resting state
Experiment Date	File No.	PA	Sphinc	Bulb	1st Cap
20180116	F26	1.96768e-06	0.0126805	0.000654568	NaN
20180118	F11	5.75748e-05	0.00303642	0.000652423	0.009302
20180118	F13	0.000346405	0.0018838	0.000205952	0.00271709
20180123	F4	1.1861e-05	0.0145355	NaN	0.00116738
20180125	F5	3.81296e-06	0.00318326	NaN	0.000144551
20180703	F8	7.87031e-06	0.000416493	0.000518644	0.00255012
20180703	F9	9.76245e-06	0.00259648	0.00101443	0.00419208
20180913	F11	5.0739e-06	0.00147815	NaN	0.000443734
20180913	F14	2.93989e-06	0.00176328	NaN	0.000376272
20180918	F17	5.61821e-06	0.00158726	0.000715114	0.000116277
20180918	F9	5.44651e-06	0.00104641	0.000673068	0.00102412
20180928	F10	9.7843e-06	0.00406649	0.000140965	0.000560204
20181002	F2	0.000354071	0.00414968	0.0013415	0.00223341
20181003	F1	6.23752e-06	0.00266802	0.00157296	0.00135722
20181004	F12	2.29943e-06	0.000322883	NaN	7.26919e-05
20181004	F18	6.8878e-06	0.000333483	NaN	0.000104524
20181004	F2	6.56363e-05	0.00139971	NaN	0.000335291
20181004	F6	1.0281e-05	0.00125783	NaN	0.000255443
20181014	F2	1.82966e-05	0.0149464	0.00157285	0.00147815
Figure 5e Resistance change of vasodilation
Experiment Date	File No.	PA	Sphinc	Bulb	1st Cap
20180116	F26	-18.2915	-55.258	-21.3676	NaN
20180118	F11	-55.9102	-75.876	-45.7079	-57.4699
20180118	F13	-52.5071	-88.8653	-46.1689	-17.0366
20180123	F4	-18.1359	-60.9528	NaN	-38.8199
20180125	F5	-23.9666	-74.502	NaN	-51.5651
20180703	F8	-40.5211	-45.9243	-3.95729	-5.07279
20180703	F9	-41.288	-61.323	-8.40687	-41.8194
20180913	F11	-19.7965	-51.6311	NaN	-37.5927
20180913	F14	-1.62333	-74.2453	NaN	-42.4653
20180918	F17	-42.1435	-77.7721	-39.957	-18.0424
20180918	F9	-32.805	-68.4999	-46.7078	-63.0137
20180928	F10	-8.94387	-82.7494	-11.7209	-33.0235
20181002	F2	-63.0021	-77.5292	-47.4551	-49.2861
20181003	F1	-37.4816	-93.0736	-56.0504	-62.4076
20181004	F12	-13.3257	-47.4949	NaN	-27.9223
20181004	F18	-10.0035	-43.953	NaN	-55.7228
20181004	F2	-66.4455	-80.2319	NaN	-71.0255
20181004	F6	-61.7409	-86.5235	NaN	-69.178
20181014	F2	-23.2525	-80.6132	5.10661	-16.208
Figure 5f Resistance change of vasoconstriction
Experiment Date	File No.	PA	Sphinc	Bulb	1st Cap
20180116	F26	15.1253	52.5159	46.5517	NaN
20180118	F11	1.0468	304.34	-6.0586	-13.3591
20180118	F13	-11.3236	-0.683778	1.79421	17.3948
20180123	F4	2.5602	13.2074	NaN	3.30669
20180125	F5	6.1457	119.607	NaN	-18.4777
20180703	F8	16.5675	15.9167	12.2728	14.792
20180703	F9	20.2227	41.1456	28.9332	44.9319
20180913	F11	7.01201	107.745	NaN	49.2071
20180913	F14	6.1457	77.0117	NaN	11.2041
20180918	F17	14.4599	439.427	247.3	181.68
20180918	F9	3.68248	117.365	170.287	281.132
20180928	F10	-0.637448	50.0104	-4.31456	-1.1122
20181002	F2	-1.70167	62.6823	80.7167	41.3005
20181003	F1	-5.48395	41.1388	54.1879	38.9226
20181004	F12	52.4835	281.137	NaN	129.799
20181004	F18	46.5976	311.271	NaN	133.919
20181004	F2	15.7475	65.5266	NaN	18.972
20181004	F6	-13.2588	28.5623	NaN	15.8917
20181014	F2	17.5905	21.4055	29.099	14.4126

## Sheet: Supplementary figure 6c-d
Extended data figure 6c
	PA diameter (µm)								Sphincter diameter (µm)								Bulb diameter (µm)								1st cap diameter (µm)
Time (min)	PA 311017	PA 021117	PA 191017	PA 131217	PA 20180125	PA 20180123	PA 20180118		Sphincter 311017	Sphincter 021117	Sphincter 191017	Sphincter 131217	Sphincter 20180125	Sphincter 20180123	Sphincter 20180118		Bulb 311017	Bulb 021117	Bulb 191017	Bulb131217	Bulb 20180125	Bulb 20180123	Bulb 20180118		1. order 311017	1. order 021117	1. order 191017	1. order131217	1. order 20180125	1. order 20180123	1. order 20180118
0	23.1259	20.3004	13.2729	18.9377	26.7154	19.6495	19.1017		7.68	5.47746	6.56155	3.46198	5.615	4.271	2.69062		10.52	9.6057	9.63631	9.0174	9.1895	8.0825	8.11467		8.69253	6.80624	7.99316	6.16208	9.10864	5.08441	3.75028
2	22.5736	17.483	13.839	16.5638	21.8008	17.2999	15.1911		6.58	4.57622	5.90343	3.05021	3.50492	2.82692	2.51773		8.88	7.8686	6.98522	7.86883	7.84646	7.139	5.56619		6.92507	6.07996	7.01544	5.21911	8.12687	4.67659	4.21107
4	22.3957	17.6575	12.2845	15.8003	22.2814	16.5413	15.4077		5.78	4.73484	5.73912	3.05854	4.15725	1.978	2.55925		8.09833	7.1067	7.60107	7.38488	8.48897	6.76875	6.30818		5.64102	6.30423	6.82545	5.38511	6.67885	3.32359	4.93079
6	22.8548	17.0522	12.9511	16.1418	21.5834	12.363	16.3189		6.1175	5.05257	5.76409	3.5479	4.23125	2.76	2.91703		8.5025	7.31939	6.65672	8.1877	8.22867	7.1025	5.61196		5.05447	6.30982	6.81146	5.54075	5.15487	2.60929	5.22119
8	22.1309	15.3667	13.8648	16.3749	20.5364	12.342	16.7113		5.7075	4.58697	5.9609	2.89312	4.057	2.0275	3.15738		8.4	7.22049	6.79497	7.99455	8.08925	6.879	2.72789		4.51452	6.1392	6.8279	5.35446	4.07875	2.80956	4.11359
10	22.3543	14.0747	12.6208	13.97	20.1272	12.8445	15.1949		6.4925	4.69408	5.64181	2.89589	3.741	1.062	2.00994		8.4775	6.81448	6.13018	7.84528	8.31588	6.4755	0.1		3.98988	6.06225	6.44849	4.99986	4.08703	2.26729	3.46007
12	22.1252	11.5735	13.1575	13.4876	19.4443	12.6695	14.5747		6.645	4.73865	5.78571	3.44774	3.62725	1.2425	0.1		8.435	6.69781	6.41852	7.89315	7.91671	6.8725	0.1		3.68493	5.82699	6.30705	4.98884	3.90987	2.08176	3.18252
14	20.9047	12.318	13.3033	11.0348	18.8828	11.3577			5.67	4.49792	5.59443	3.61391	3.64996	1.60825			8.0625	6.8443	6.49895	7.4255	7.46516	7.0065			2.67579	5.70736	6.0103	5.03116	3.77633	1.6977
16	19.674	13.6999	13.7198	11.3653	18.726	11.437			5.185	4.12765	5.61633	3.87771	3.94415	1.2845			7.69	6.54093	6.40982	6.66828	7.16272	6.08943			1.90046	5.52054	5.93058	4.41386	3.57888	1.47513
18	19.8793	13.1883	14.1881	14.4548	18.3628	11.4515			5.43	3.86162	5.29657	2.65344	3.82357	1.156			7.53	6.38546	6.43365	6.76457	6.85606	5.37789			1.7441	5.33052	5.36628	4.06565	3.4704	1.17509
20		12.9519	14.8378	13.345	17.9657	11.5047				3.42685	4.89644	3.2832	3.88594	1.1115				4.9981	6.79069	7.38062	6.48475	5.5255				4.35799	4.86137	4.25707	3.23895	1.48884
22		12.6873	12.472	12.9395	17.8351	11.692				1.31	4.89276	2.60998	3.64972	0.88975				5.5132	6.74918	4.09275	6.21314	4.79049				4.22693	4.40043	4.30482	3.2788	1.44917
24		10.272	11.0822		17.743	11.5363				1.4675	1.09312		3.59841	0.9995				5.25933	5.07568		5.96073	5.22699				4.00163	4.09182		3.22372	1.37814
26		10.3124	9.60009	8.49264	17.7793	11.5263				0.8375	0.1	2.11125	3.56139	0.93875				5.18358	4.32575	6.43059	5.88403	5.64634				3.77686	3.99785	4.73253	2.94838	1.26896
28			9.13569	13.3732	17.5661	11.221					0.1	3.07221	3.86424	0.933					4.87837	5.12139	5.8276	5.56499					3.82791	4.21171	3.05119	1.25058
30		7.62634			17.5584	11.699				0.8375			3.72199	1.00225				5.91648			5.68474	5.82044				3.88458			2.97446	1.0116
32		7.95778	5.06493		17.2916	12.2072				0.68	0.1		3.9308	1.29625				6.66246	3.52934		5.60768	4.77593				3.81027	3.76923		3.17262	1.40729
34		8.0313	4.37496		18.0216	12.588				0.68	0.1		4.14972	1.255				6.72607	3.69861		5.72273	5.32415				3.63423	4.22443		3.16229	1.33609
